# Supplementary material for: Contribution of Proteins to the Latin American Diet: Results of the ELANS Study
Source: Nutrients. 2023 Jan 28;15(3):669. doi: 10.3390/nu15030669 (PMC9920156; doi:10.3390/nu15030669)
Supplement: Supplementary file 1 [file nutrients-15-00669-s001.zip]

Archive with 1 entries (1 files):
- nutrients-2123437-supplementary.pdf
